# Supplementary material for: Effects of Rapamycin on Insulin Brain Endothelial Cell Binding and Blood–Brain Barrier Transport
Source: Med Sci (Basel). 2021 Aug 25;9(3):56. doi: 10.3390/medsci9030056 (PMC8395935; doi:10.3390/medsci9030056)
Supplement: Supplementary file 1 [file medsci-09-00056-s001.zip]

Archive with 1 entries (1 files):
- medsci-1193836-supplementary.pdf
